# Supplementary material for: Linear Mixed-Effects Model to Quantify the Association between Somatic Cell Count and Milk Production in Italian Dairy Herds
Source: Animals (Basel). 2022 Dec 25;13(1):80. doi: 10.3390/ani13010080 (PMC9817942; doi:10.3390/ani13010080)
Supplement: Supplementary file 1 [file animals-13-00080-s001.zip]

Archive with 1 entries (1 files):
- animals-2093994-supplementary.pdf
